# Supplementary material for: Laparoscopic and Endoscopic Cooperative Surgery for Gastric Cancer as an Alternative Treatment in Elderly Patients: A Prospective Observational Study
Source: Ann Gastroenterol Surg. 2025 Oct 29;10(2):405–13. doi: 10.1002/ags3.70108 (PMC12962026; doi:10.1002/ags3.70108)
Supplement: Supplementary file 1 — Table S1: Follow‐up schedule. [file AGS3-10-405-s001.xlsx]

## Sheet: Table 1
Table S1. Follow-up Schedule
Timepoint	Tumor Marker	Abdominal-Pelvic CT	Upper GI Endoscopy	Chest Imaging (X-ray or CT)	BW/LBM (InBODY)	QOL (PGSAS-45)
1 mo	✓				✓	✓
3 mo	✓				✓	✓
6 mo	✓	✓			✓
9 mo	✓
1 yr	✓	✓	✓	✓	✓	✓
2-3 yr	✓ (every 3 mo)	✓	✓	✓	✓ (annually)	✓
4–5 yr	✓ (every 6 mo)	✓	✓	✓	✓ (annually)
CT, computed tomography; GI, gastrointestinal; BW, body weight; LBM, lean body mass; InBody S10, bioelectrical impedance analyzer (InBody Co., Ltd., Seoul, Korea); QOL, quality of life; PGSAS-45, Postgastrectomy Syndrome Assessment Scale-45; mo, month; yr. year
