# Supplementary material for: Laparoscopic and Endoscopic Cooperative Surgery for Gastric Cancer as an Alternative Treatment in Elderly Patients: A Prospective Observational Study
Source: Ann Gastroenterol Surg. 2025 Oct 29;10(2):405–13. doi: 10.1002/ags3.70108 (PMC12962026; doi:10.1002/ags3.70108)
Supplement: Supplementary file 2 — Table S2: QOL after LECS. [file AGS3-10-405-s002.xlsx]

## Sheet: Table 6
TABLE S2. QOL after LECS
Domains	Subdomains	Main outcome measures	1 month		3 months		P value
			Median	IQR	Median	IQR
Symptoms	PGSAS subscales	Esophageal reflux subscale	1	(1-2.3)	1	(1-2.8)	0.43
		Abdominal pain subscale	1	(1-3.7)	1	(1-2.7)	0.54
	(GSRS and PGSAS items)	Meal-related distress subscale	1	(1-3)	1	(1-2.3)	1
		Indigestion subscale	1.3	(1-3.8)	1.3	(1-2.5)	0.93
		Diarrhea subscale	1	(1-3)	1	(1-2.3)	0.55
		Constipation subscale	1.7	(1-4.7)	1	(1-3.7)	0.99
		Dumping subscale	1	(1-5.3)	1	(1-3)	0.73
Total		Total symptom score	1.4	(1-2.5)	1.2	(1-2.2)	1
Living status	Body weight	Change in body weight (%)	3.9	((-0.2)-8.5)	2.2	((-1.5)-7.2)	0.003
	Meals (amount)	Ingested amount of food per meal*	6.5	(1-13)	8	(6-13)	0.004
		Necessity for additional meals	1	(1-5)	2	(1-4)	0.65
	Meals (quality)	Quality of ingestion subscale*	3	(1-5)	3.3	(1-5)	0.02
	Social activity	Ability to work	3	(1-5)	2	(1-5)	1
QOL	Dissatisfaction	Dissatisfaction with symptoms	2	(1-4)	1	(1-4)	1
		Dissatisfaction at the meal	2	(1-5)	1	(1-4)	0.87
		Dissatisfaction at working	2	(1-5)	1	(1-3)	0.96
		Dissatisfaction for daily life subscale	1.7	(1-4)	1.3	(1-2.7)	1
	SF-8	Physical component summary (PCS)*	40.7	(21.4-57.4)	47.9	(37.3-56.3)	0.02
		Mental component summary (MCS)*	45.4	(29.6-56.1)	49.8	(31.7-62.1)	0.4
QOL, quality of life; GSRS, gastrointestinal symptom rating scale; IQR, inter quartile range; PGSAS, Postgastrectomy Syndrome Assessment Scale; SF-8, The medical outcome study 8-Short Form healthy survey. In items or subscales with *, higher scores indicate better conditions. In items or subscales without *, higher scores indicate worse conditions.
